# Supplementary material for: The Role of Native T1 and T2 Mapping Times in Identifying PD-L1 Expression and the Histological Subtype of NSCLCs
Source: Cancers (Basel). 2023 Jun 20;15(12):3252. doi: 10.3390/cancers15123252 (PMC10296658; doi:10.3390/cancers15123252)
Supplement: Supplementary file 1 [file cancers-15-03252-s001.zip]

Archive with 1 entries (1 files):
- cancers-2410764-supplementary.pdf
